# Supplementary material for: WAPL induces cervical intraepithelial neoplasia modulated with estrogen signaling without HPV E6/E7
Source: Oncogene. 2021 May 4;40(21):3695–706. doi: 10.1038/s41388-021-01787-5 (PMC8154587; doi:10.1038/s41388-021-01787-5)
Supplement: Supplementary file 5 — Supplemental Table S2 [file 41388_2021_1787_MOESM5_ESM.xls]

## Sheet: Sheet1
Supplemental Table S2
Oligos for generating the construction and screening of WAPL Tg mice and HPV E6/E7 KI mice, MACROD1 overexpression, knockdown by siRNA in this study
Gene	Experiment	Subject	Primer name	Sequence (5' to 3')	Product size
WAPL	Amplification of WAPL insertion into pCXN2 vector	Amplification	Wapl_cDNA_XhoI_F1	AAAAACTCGAGGGTGTCAAAATGACATCCAGA	3.6 kb
			Wapl_cDNA_XhoI_R1	AAAAACTCGAGCTAGCAATGTTCCAAATATT
	Confirmation of insertion cDNA of the WAPL into pCXN2 vector	PCR 1	Wapl_F1	TTCTCCATCTCCAGCCTCG	447 bp
			Wapl_R1	GGTAGAGACTCATCATCACTATC
		PCR 2	Wapl_F2	TTCGGCTTCTGGCGTGTGA	445 bp
			Wapl_R2	GCTGAGCAGCCTCACTAGATT
		PCR 3	mWapl seq-F7	ATGGTGCAGAGGAGAAGCAG	474 bp
			Wapl_R3	CTTTATTAGCCAGAAGTCAGATG
		PCR 4	mWapl seq-F7	ATGGTGCAGAGGAGAAGCAG	541 bp
			Wapl_R4	CCCATATGTCCTTCCGAGTG
	Confirmation of sequence	Sequence 1	Wapl_F1	TTCTCCATCTCCAGCCTCG	-
		Sequence 2	mWapl seq-F1	CATGTGGTGGGTGAAGACAG
		Sequence 3	mWapl seq-F2	AGGCCAAGCAACTGTAGGAC
		Sequence 4	mWapl seq-F3	ATTGCAACCTCCAAGACCAC
		Sequence 5	mWapl seq-F4	ATTGCCTGGACCACCAATAG
		Sequence 6	mWapl seq-F5	CATGATTCGGCTTTTGGAGT
		Sequence 7	mWapl seq-F6	CTAACCATGTGGGCAAAGC
		Sequence 8	mWapl seq-F7	ATGGTGCAGAGGAGAAGCAG
		Sequence 9	mWapl seq-R7	CCAGAAGACAACGCAAACAA
	Screening for WAPL Tg mice	Genotyping	Wapl_Tg_F2	TGAGTTCACCGCATCCACTC	432 bp
			Wapl_Tg_R2	TTCACACTCTCAGGCACACC
	Knockdown of WAPL	siRNA	hWAPL_siRNA-7_s	GGAGAUAAAUCAAAGGAAAtt	-
			hWAPL_siRNA-7_as	UUUCCUUUGAUUUAUCUCCtt
		Negative control for knockdown	Non-target_s	UACUAUUCGACACGCGAAGtt
			Non-target_as	CUUCGCGUGUCGAAUAGUAtt
HPV E6/E7	Amplification of the loxP-cDNA-Neo-loxP-cassette	Amplification 1	loxP_cDNA_Neo_insert_F2	AGACAGTGTCTTAGACTCGTTGTTGACTCCCTCCGGGACCGAACAGAGTCATAACTTCGTATAGCATACATTATAC	3.1 kb
			loxP_cDNA_Neo_insert_R1	TTAGAAGCGGAGCTGCAGAGCCCTCGGTCTCCAGGCCACTGTCCTCTTCCTAATACGACTCACTATAGGGCTCGAG
	Confirmation of recombination	PCR 1	E6E7_Recomb_F1	CGGACGTGTCGTCTGTAGTC	313 bp
			E6E7_Recomb_R1	CTCCTGTGGGTCCTGAAACA
		PCR 2	Recomb_long_F1	TGACGAGTTCTTCTGAGCGG	313 bp
			Recomb_long_R1	CCTTCCAGTGCTCGAGGTTT
	Confirmation of sequence	Sequence 1	E6E7_Recomb_F1	CGGACGTGTCGTCTGTAGTC	-
		Sequence 2	E6E7_seq_F1	CCTACATTGCATGAATATATGTTA	-
		Sequence 3	polyA_seq_R1	GCCAGAGGCCACTTGTGTAG	-
		Sequence 4	M13	GTAAAACGACGGCCAGT	-
		Sequence 5	Mrev	AACAGCTATGACCATG	-
		Sequence 6	gb_R1	GTGGATGTGGAATGTGTGCG	-
		Sequence 7	gb_R2	TAGGGGAGGAGTAGAAGGTG	-
	Screening for E6E7 KI ES cell and mice	PCR 3	ES_E6E7_F1	GCCAACAGCCTACTGTGAGT	4.0 kb
			ES_E6E7_R1	TGGTTTCTGAGAACAGATGGGG
	5' external probe	Amplification 2	Pr_ex5_4_F	GTCTGCACACCTACGGTGTT	342 bp
			Pr_ex5_4_R	TCATGTGTTCTGTGGCCTTC
	Neo probe	Amplification 3	Neo_F1	TCAGAAGAACTCGTCAAGAAG	804 bp
			Neo_R1	ATGGGATCGGCCATTGAACA
MACROD1	Amplification cDNA	Amplification	MACROD1 cloning F	GAATTCGCCACCATGTCTCTACAGAGCCGACT	997 bp
			MACROD1 cloning R	GGATCCTCAGGCCACGGGGAAGTAGT
	Confirmation of sequence	Sequence 1	MACROD1_seq_1	TAATACGACTCACTATAGGG	-
		Sequence 2	MACROD1_rev_seq_2	TAGAAGGCACAGTCGAGG	-
